# Supplementary material for: Polyvinyl Alcohol/Chitosan and Polyvinyl Alcohol/Ag@MOF Bilayer Hydrogel for Tissue Engineering Applications
Source: Polymers (Basel). 2021 Sep 17;13(18):3151. doi: 10.3390/polym13183151 (PMC8468989; doi:10.3390/polym13183151)
Supplement: Supplementary file 1 [file polymers-13-03151-s001.zip]

Archive with 1 entries (1 files):
- polymers-1358646-supplementary.pdf
